# Supplementary material for: Resistance Evaluation for Native Potato Accessions against Late Blight Disease and Potato Cyst Nematodes by Molecular Markers and Phenotypic Screening in India
Source: Life (Basel). 2022 Dec 23;13(1):33. doi: 10.3390/life13010033 (PMC9860717; doi:10.3390/life13010033)
Supplement: Supplementary file 1 [file life-13-00033-s001.zip]

Archive with 2 entries (2 files):
- Suppl. file S1.pdf
- Suppl. file S2.pdf
